# Supplementary material for: Association of Alleles of Human Leukocyte Antigen Class II Genes and Severity of COVID-19 in Patients of the ‘Red Zone’ of the Endocrinology Research Center, Moscow, Russia
Source: Diseases. 2022 Nov 2;10(4):99. doi: 10.3390/diseases10040099 (PMC9680278; doi:10.3390/diseases10040099)
Supplement: Supplementary file 1 [file diseases-10-00099-s001.zip]

Archive with 1 entries (1 files):
- diseases-1959793-supplementary.pdf
